# Supplementary material for: Isolation and Identification of Aeromonas veronii in Sheep with Fatal Infection in China: A Case Report
Source: Microorganisms. 2023 Jan 29;11(2):333. doi: 10.3390/microorganisms11020333 (PMC9961254; doi:10.3390/microorganisms11020333)
Supplement: Supplementary file 1 [file microorganisms-11-00333-s001.zip]

Archive with 1 entries (1 files):
- microorganisms-2126351-supplementary.pdf
